# Supplementary material for: Clinical Uncertainty Influences Antibiotic Prescribing for Upper Respiratory Tract Infections: A Qualitative Study of Township Hospital Physicians and Village Doctors in Rural Shandong Province, China
Source: Antibiotics (Basel). 2023 Jun 8;12(6):1027. doi: 10.3390/antibiotics12061027 (PMC10295071; doi:10.3390/antibiotics12061027)
Supplement: Supplementary file 1 [file antibiotics-12-01027-s001.zip]

Archive with 2 entries (2 files):
- Supplementary Material 1.pdf
- Supplementary Material 2-COREQ.pdf
